# Supplementary material for: Chronic Low-Dose-Rate Radiation-Induced Persistent DNA Damage and miRNA/mRNA Expression Changes in Mouse Hippocampus and Blood
Source: Cells. 2024 Oct 15;13(20):1705. doi: 10.3390/cells13201705 (PMC11505968; doi:10.3390/cells13201705)
Supplement: Supplementary file 1 [file cells-13-01705-s001.zip]

Archive with 1 entries (1 files):
- cells-3204746-supplementary.pdf
